# Supplementary material for: Antioxidant Properties and Secondary Metabolites Profile of Hyptis colombiana at Various Phenological Stages
Source: Molecules. 2023 Sep 22;28(19):6767. doi: 10.3390/molecules28196767 (PMC10574317; doi:10.3390/molecules28196767)
Supplement: Supplementary file 1 [file molecules-28-06767-s001.zip]

Archive with 1 entries (1 files):
- molecules-2522853-supplementary.pdf
